# Supplementary material for: Health Risk Assessment of PAHs from Estuarine Sediments in the South of Italy
Source: Toxics. 2023 Feb 13;11(2):172. doi: 10.3390/toxics11020172 (PMC9964163; doi:10.3390/toxics11020172)
Supplement: Supplementary file 1 [file toxics-11-00172-s001.zip]

Archive with 1 entries (1 files):
- toxics-2175780-supplementary.pdf
